# Supplementary material for: RNF7 Facilitated the Tumorigenesis of Pancreatic Cancer by Activating PI3K/Akt Signaling Pathway
Source: Oxid Med Cell Longev. 2023 Jan 4;2023:1728463. doi: 10.1155/2023/1728463 (PMC9833898; doi:10.1155/2023/1728463)
Supplement: Supplementary Materials — Supplementary File 1: similar genes of RNF7 in GEPIA database. [file 1728463.f1.txt]

Gene Symbol	Gene ID	PCC
MRPL47	ENSG00000136522.13	0.93
TIMM23	ENSG00000265354.3	0.92
NUTF2	ENSG00000102898.11	0.92
PDZD11	ENSG00000120509.10	0.92
DGUOK	ENSG00000114956.19	0.92
EIF4E2	ENSG00000135930.13	0.92
SUMO1	ENSG00000116030.16	0.92
LAMTOR5	ENSG00000134248.13	0.92
CHMP4B	ENSG00000101421.3	0.92
SF3B6	ENSG00000115128.6	0.91
NOP10	ENSG00000182117.5	0.91
PPIA	ENSG00000196262.13	0.91
DPY30	ENSG00000162961.13	0.91
OST4	ENSG00000228474.5	0.91
USP39	ENSG00000168883.19	0.91
AP2M1	ENSG00000161203.13	0.91
COMMD7	ENSG00000149600.11	0.91
ARPC3	ENSG00000111229.15	0.91
SAP18	ENSG00000150459.12	0.91
MEA1	ENSG00000124733.3	0.91
HSBP1	ENSG00000230989.6	0.91
TIMMDC1	ENSG00000113845.9	0.91
GTF2B	ENSG00000137947.11	0.90
SNRPG	ENSG00000143977.13	0.90
EMC4	ENSG00000128463.12	0.90
PPP4C	ENSG00000149923.13	0.90
PFDN1	ENSG00000113068.9	0.90
NDUFB5	ENSG00000136521.12	0.90
POMP	ENSG00000132963.7	0.90
IAH1	ENSG00000134330.18	0.90
RAB1B	ENSG00000174903.14	0.90
RALY	ENSG00000125970.11	0.90
RAB7A	ENSG00000075785.12	0.90
TRAPPC3	ENSG00000054116.11	0.90
CWC15	ENSG00000150316.11	0.90
PPIAP22	ENSG00000198618.5	0.90
DNTTIP2	ENSG00000067334.13	0.90
FAM32A	ENSG00000105058.11	0.90
COA4	ENSG00000181924.6	0.90
PARL	ENSG00000175193.12	0.90
OTUB1	ENSG00000167770.11	0.90
FAM96B	ENSG00000166595.11	0.90
TRMT112	ENSG00000173113.6	0.90
PSMC3	ENSG00000165916.8	0.90
SARNP	ENSG00000205323.8	0.90
CFL1	ENSG00000172757.12	0.90
RHOC	ENSG00000155366.16	0.90
ACTL6A	ENSG00000136518.16	0.89
VTI1B	ENSG00000100568.10	0.89
TIMM8B	ENSG00000150779.11	0.89
CALM2	ENSG00000143933.16	0.89
RPN1	ENSG00000163902.11	0.89
DYNLL1	ENSG00000088986.10	0.89
TMEM50A	ENSG00000183726.10	0.89
SRP14	ENSG00000140319.10	0.89
C14orf166	ENSG00000087302.8	0.89
CBX3	ENSG00000122565.18	0.89
ZDHHC5	ENSG00000156599.10	0.89
PDE6D	ENSG00000156973.13	0.89
CNIH4	ENSG00000143771.11	0.89
MAGOH	ENSG00000162385.10	0.89
PPP1R7	ENSG00000115685.14	0.89
UBE2I	ENSG00000103275.18	0.89
SNX12	ENSG00000147164.11	0.89
TTC9C	ENSG00000162222.13	0.89
BRD7	ENSG00000166164.15	0.89
RBX1	ENSG00000100387.8	0.89
DUSP11	ENSG00000144048.10	0.89
PPM1G	ENSG00000115241.10	0.89
PSMA5	ENSG00000143106.12	0.89
GNG5	ENSG00000174021.10	0.89
PSMC1	ENSG00000100764.13	0.89
TMEM179B	ENSG00000185475.8	0.89
RNF40	ENSG00000103549.21	0.89
DYNLT1	ENSG00000146425.10	0.89
UBE2E1	ENSG00000170142.11	0.89
HNRNPL	ENSG00000104824.16	0.89
HNRNPC	ENSG00000092199.17	0.89
PSMA2	ENSG00000106588.10	0.89
ADPRHL2	ENSG00000116863.10	0.89
NEDD8	ENSG00000129559.12	0.89
HMGB1	ENSG00000189403.14	0.89
SLC39A1	ENSG00000143570.17	0.89
BANF1	ENSG00000175334.7	0.89
AK2	ENSG00000004455.16	0.89
KHDRBS1	ENSG00000121774.17	0.89
TCEB1	ENSG00000154582.16	0.89
LAMTOR1	ENSG00000149357.9	0.89
PSMC6	ENSG00000100519.11	0.89
C14orf119	ENSG00000179933.5	0.89
TADA3	ENSG00000171148.13	0.88
TTLL5	ENSG00000119685.19	0.88
TRAPPC2B	ENSG00000256060.2	0.88
THOC7	ENSG00000163634.11	0.88
PDCD10	ENSG00000114209.14	0.88
BRK1	ENSG00000254999.3	0.88
RNF181	ENSG00000168894.9	0.88
SF3B2	ENSG00000087365.14	0.88
AAMP	ENSG00000127837.9	0.88
PRDX5	ENSG00000126432.13	0.88
TFG	ENSG00000114354.12	0.88
PSMB4	ENSG00000159377.10	0.88
METTL5	ENSG00000138382.13	0.88
EIF6	ENSG00000242372.6	0.88
SMS	ENSG00000102172.15	0.88
HNRNPA3	ENSG00000170144.18	0.88
ISY1	ENSG00000240682.9	0.88
NDUFB3	ENSG00000119013.8	0.88
CCZ1	ENSG00000122674.11	0.88
CHMP1A	ENSG00000131165.14	0.88
SUMO3	ENSG00000184900.15	0.88
RAC1	ENSG00000136238.17	0.88
STAMBP	ENSG00000124356.15	0.88
RNF25	ENSG00000163481.7	0.88
ELAVL1	ENSG00000066044.13	0.88
CHMP2A	ENSG00000130724.8	0.88
ARPC2	ENSG00000163466.15	0.88
PTMA	ENSG00000187514.14	0.88
USB1	ENSG00000103005.11	0.88
PPP1CA	ENSG00000172531.14	0.88
SDF2	ENSG00000132581.9	0.88
UBAC2	ENSG00000134882.15	0.88
HMCES	ENSG00000183624.13	0.88
PAFAH1B2	ENSG00000168092.13	0.88
C11orf73	ENSG00000149196.15	0.88
EMC8	ENSG00000131148.8	0.88
PSMD7	ENSG00000103035.10	0.88
GPKOW	ENSG00000068394.10	0.88
DDB1	ENSG00000167986.13	0.88
RPP30	ENSG00000148688.13	0.88
HDAC8	ENSG00000147099.19	0.88
SNRPD3	ENSG00000100028.11	0.88
MRPL17	ENSG00000158042.8	0.88
HDGF	ENSG00000143321.18	0.88
LINC01420	ENSG00000204272.10	0.88
ATP6V0E1	ENSG00000113732.8	0.88
TMEM14C	ENSG00000111843.13	0.88
YIPF1	ENSG00000058799.13	0.88
CHCHD1	ENSG00000172586.7	0.88
DHX9	ENSG00000135829.16	0.88
PTPMT1	ENSG00000110536.13	0.88
SUGT1	ENSG00000165416.14	0.88
ACTB	ENSG00000075624.13	0.88
CFDP1	ENSG00000153774.8	0.88
SNAPIN	ENSG00000143553.10	0.88
TPRKB	ENSG00000144034.14	0.88
CRIPT	ENSG00000119878.5	0.88
VPS72	ENSG00000163159.11	0.88
CTD-2231E14.8	ENSG00000269243.1	0.88
LSM12	ENSG00000161654.9	0.88
MRPL30	ENSG00000185414.19	0.88
POLR2G	ENSG00000168002.11	0.88
UBE2L3	ENSG00000185651.14	0.88
CUL3	ENSG00000036257.12	0.88
CD2BP2	ENSG00000169217.8	0.88
PEF1	ENSG00000162517.12	0.88
NKIRAS2	ENSG00000168256.17	0.88
UBA1	ENSG00000130985.16	0.88
ARF1	ENSG00000143761.13	0.87
ATP6V1E1	ENSG00000131100.12	0.87
CTNNA1	ENSG00000044115.20	0.87
MRPL16	ENSG00000166902.4	0.87
CDK2AP1	ENSG00000111328.6	0.87
RBBP7	ENSG00000102054.17	0.87
WDR53	ENSG00000185798.7	0.87
RBM8A	ENSG00000265241.6	0.87
CCT7	ENSG00000135624.15	0.87
DBNDD2	ENSG00000244274.7	0.87
COMMD5	ENSG00000170619.9	0.87
CAPNS1	ENSG00000126247.10	0.87
SERF2	ENSG00000140264.19	0.87
FIBP	ENSG00000172500.12	0.87
RAD23A	ENSG00000179262.9	0.87
UBE2V1	ENSG00000244687.11	0.87
UBE2A	ENSG00000077721.15	0.87
ERH	ENSG00000100632.10	0.87
TMSB10	ENSG00000034510.5	0.87
ARPC4	ENSG00000241553.12	0.87
CDC123	ENSG00000151465.13	0.87
SRA1	ENSG00000213523.9	0.87
CMC2	ENSG00000103121.8	0.87
NCBP2	ENSG00000114503.10	0.87
ATG3	ENSG00000144848.10	0.87
ANXA2	ENSG00000182718.16	0.87
PPP2R1A	ENSG00000105568.17	0.87
COPG1	ENSG00000181789.14	0.87
H3F3A	ENSG00000163041.9	0.87
TSG101	ENSG00000074319.12	0.87
NIT2	ENSG00000114021.11	0.87
ATP5L	ENSG00000167283.7	0.87
ZFYVE21	ENSG00000100711.13	0.87
HTRA2	ENSG00000115317.11	0.87
H2AFV	ENSG00000105968.18	0.87
PALB2	ENSG00000083093.9	0.87
SYF2	ENSG00000117614.9	0.87
PSMB2	ENSG00000126067.11	0.87
LSM8	ENSG00000128534.7	0.87
PTTG1IP	ENSG00000183255.11	0.87
UMPS	ENSG00000114491.13	0.87
DNAJC17	ENSG00000104129.9	0.87
